# Supplementary material for: Angstrom-Scale Active Width Control of Nano Slits for Variable Plasmonic Cavity
Source: Nanomaterials (Basel). 2021 Sep 21;11(9):2463. doi: 10.3390/nano11092463 (PMC8465792; doi:10.3390/nano11092463)
Supplement: Supplementary file 1 [file nanomaterials-11-02463-s001.zip]

Archive with 1 entries (1 files):
- nanomaterials-1367082-supplementary.pdf
